# Supplementary material for: High throughput sequencing of two celery varieties small RNAs identifies microRNAs involved in temperature stress response
Source: BMC Genomics. 2014 Mar 27;15:242. doi: 10.1186/1471-2164-15-242 (PMC3986682; doi:10.1186/1471-2164-15-242)
Supplement: Additional file 1: Table S1 — The expression profiles of 221 differentially expressed miRNAs. [file 1471-2164-15-242-S1.xls]

## Sheet: Sheet1
	sense primer
miR160	TGCCTGGCTCCCTGTATGC
miR164	TGGAGAAGCAGGGCACGTG
miR168	TATCGCTTGGTGCAGGTCG
miR394	TTGGCATTCTGTCCACCTCC
miR395	GGCTGAAGTGTTTGGGGGAACTC
miR408	ATGCACTGCCTCTTCCCTG
