# Supplementary material for: High throughput sequencing of two celery varieties small RNAs identifies microRNAs involved in temperature stress response
Source: BMC Genomics. 2014 Mar 27;15:242. doi: 10.1186/1471-2164-15-242 (PMC3986682; doi:10.1186/1471-2164-15-242)
Supplement: Additional file 2: Table S2 — qRT-PCR primer sequences. [file 1471-2164-15-242-S2.xls]

## Sheet: Celery_S-Q2-Q3.DEG.final
	Jinnan Shiqin	Ventura	Chi	Q_value	log2(Jinnan Shiqin/Ventura)
ctr-miR319	83	34	0.004663	0.00855223	1.28758	up
gma-miR319a	53	2	0.003943	0.00726342	4.72792	up
rco-miR390b	0	2	0.003326	0.00720062	-10.9658	down
osa-miR1862a	0	2	0.003326	0.00720062	-10.9658	down
aly-miR828*	0	2	0.003326	0.00720062	-10.9658	down
ptc-miR397b	0	2	0.003326	0.00720062	-10.9658	down
ptc-miR399l	0	2	0.003326	0.00720062	-10.9658	down
bdi-miR166e	0	2	0.003326	0.00720062	-10.9658	down
vvi-miR395b	0	2	0.003326	0.00720062	-10.9658	down
osa-miR408	0	2	0.003326	0.00720062	-10.9658	down
zma-miR408	0	2	0.003326	0.00720062	-10.9658	down
osa-miR812d	0	2	0.003326	0.00720062	-10.9658	down
osa-miR168a-3p	0	2	0.003326	0.00720062	-10.9658	down
csi-miR172a*	0	2	0.003326	0.00720062	-10.9658	down
zma-miR398b*	0	2	0.003326	0.00720062	-10.9658	down
bna-miR169e	0	2	0.003326	0.00720062	-10.9658	down
tae-miR1137	0	2	0.003326	0.00720062	-10.9658	down
bdi-miR393a	0	2	0.003326	0.00720062	-10.9658	down
sbi-miR393	0	2	0.003326	0.00720062	-10.9658	down
osa-miR162a	0	2	0.003326	0.00720062	-10.9658	down
ptc-miR162a	0	2	0.003326	0.00720062	-10.9658	down
rco-miR168	0	2	0.003326	0.00720062	-10.9658	down
sbi-miR166h	0	2	0.003326	0.00720062	-10.9658	down
sbi-miR166j	0	2	0.003326	0.00720062	-10.9658	down
aqc-miR166b	0	2	0.003326	0.00720062	-10.9658	down
gma-miR166e	0	2	0.003326	0.00720062	-10.9658	down
pta-miR166b	0	2	0.003326	0.00720062	-10.9658	down
ptc-miR166c	0	2	0.003326	0.00720062	-10.9658	down
ptc-miR166j	0	2	0.003326	0.00720062	-10.9658	down
pvu-miR166a	0	2	0.003326	0.00720062	-10.9658	down
ctr-miR166	0	2	0.003326	0.00720062	-10.9658	down
crt-miR166a	0	2	0.003326	0.00720062	-10.9658	down
pab-miR166b	0	2	0.003326	0.00720062	-10.9658	down
gma-miR166h-3p	0	2	0.003326	0.00720062	-10.9658	down
osa-miR167c	0	2	0.003326	0.00720062	-10.9658	down
ptc-miR167c	0	2	0.003326	0.00720062	-10.9658	down
rco-miR167b	0	2	0.003326	0.00720062	-10.9658	down
sbi-miR167a	0	2	0.003326	0.00720062	-10.9658	down
vvi-miR167c	0	2	0.003326	0.00720062	-10.9658	down
csi-miR167a	0	2	0.003326	0.00720062	-10.9658	down
gso-miR167a	0	2	0.003326	0.00720062	-10.9658	down
osa-miR167j	0	2	0.003326	0.00720062	-10.9658	down
ath-miR167d	0	2	0.003326	0.00720062	-10.9658	down
tcc-miR167c	0	2	0.003326	0.00720062	-10.9658	down
aly-miR166f*	0	2	0.003326	0.00720062	-10.9658	down
bdi-miR156c	0	2	0.003326	0.00720062	-10.9658	down
osa-miR156e	0	2	0.003326	0.00720062	-10.9658	down
ppt-miR156b	0	2	0.003326	0.00720062	-10.9658	down
aqc-miR156b	0	2	0.003326	0.00720062	-10.9658	down
vvi-miR171e	0	2	0.003326	0.00720062	-10.9658	down
rco-miR171c	0	2	0.003326	0.00720062	-10.9658	down
sbi-miR171k	0	2	0.003326	0.00720062	-10.9658	down
vvi-miR171i	0	2	0.003326	0.00720062	-10.9658	down
gma-miR160b	0	2	0.003326	0.00720062	-10.9658	down
far-miR164a	0	2	0.003326	0.00720062	-10.9658	down
tcc-miR398a	0	2	0.003326	0.00720062	-10.9658	down
gma-miR403b	0	2	0.003326	0.00720062	-10.9658	down
vvi-miR396b	0	2	0.003326	0.00720062	-10.9658	down
osa-miR396b	0	2	0.003326	0.00720062	-10.9658	down
tcc-miR396e	0	2	0.003326	0.00720062	-10.9658	down
bna-miR156c	0	2	0.003326	0.00720062	-10.9658	down
gma-miR156m	0	2	0.003326	0.00720062	-10.9658	down
bna-miR171c	0	2	0.003326	0.00720062	-10.9658	down
ptc-miR171a	0	2	0.003326	0.00720062	-10.9658	down
gma-miR319h	0	2	0.003326	0.00720062	-10.9658	down
tae-miR319	0	2	0.003326	0.00720062	-10.9658	down
ghr-miR394a	0	2	0.003326	0.00720062	-10.9658	down
vvi-miR394c	0	2	0.003326	0.00720062	-10.9658	down
bra-miR159a	0	2	0.003326	0.00720062	-10.9658	down
sbi-miR166g	2	4	0.002728	0.007161	-1	down
cpa-miR162a	40	0	0.002315	0.00611509	15.2877	up
gma-miR396h	73	4	0.002206	0.00586405	4.18982	up
vvi-miR403b	41	0	0.00204	0.00545732	15.3233	up
aly-miR159c*	42	0	0.001798	0.00484077	15.3581	up
ahy-miR167-3p	46	0	0.001087	0.0029742	15.4893	up
ptc-miR166d	46	0	0.001087	0.0029742	15.4893	up
aly-miR166e*	50	0	0.000659	0.00183298	15.6096	up
zma-miR167b*	54	0	0.0004	0.00112	15.7207	up
osa-miR812h	0	3	0.000323	0.000922857	-11.5507	down
aly-miR172d*	0	3	0.000323	0.000922857	-11.5507	down
ath-miR845b	0	3	0.000323	0.000922857	-11.5507	down
hvu-miR166	59	0	0.000216	0.000625655	15.8484	up
aly-miR403*	60	0	0.000191	0.000557083	15.8727	up
mtr-miR166g	62	0	0.000149	0.000439158	15.92	up
mtr-miR166b	62	0	0.000149	0.000439158	15.92	up
ptc-miR159b	102	4	7.3e-05	0.000217447	4.67243	up
ptc-miR159c	70	0	5.6e-05	0.000168	16.0951	up
ptc-miR166f	2	6	4.8e-05	0.000145036	-1.58496	down
ppt-miR166b	72	0	4.4e-05	0.000133913	16.1357	up
tcc-miR390b	0	4	3.3e-05	0.00010786	-11.9658	down
gma-miR408a	0	4	3.3e-05	0.00010786	-11.9658	down
csi-miR477b	0	4	3.3e-05	0.00010786	-11.9658	down
zma-miR396a*	0	4	3.3e-05	0.00010786	-11.9658	down
gma-miR168b	0	4	3.3e-05	0.00010786	-11.9658	down
mtr-miR168b	0	4	3.3e-05	0.00010786	-11.9658	down
sbi-miR166a	0	4	3.3e-05	0.00010786	-11.9658	down
ath-miR166g	0	4	3.3e-05	0.00010786	-11.9658	down
aqc-miR166c	0	4	3.3e-05	0.00010786	-11.9658	down
bdi-miR166f	0	4	3.3e-05	0.00010786	-11.9658	down
ath-miR167b	0	4	3.3e-05	0.00010786	-11.9658	down
bdi-miR164a	0	4	3.3e-05	0.00010786	-11.9658	down
ghr-miR164	0	4	3.3e-05	0.00010786	-11.9658	down
csi-miR396c	0	4	3.3e-05	0.00010786	-11.9658	down
csi-miR396a	0	4	3.3e-05	0.00010786	-11.9658	down
gma-miR319k	0	4	3.3e-05	0.00010786	-11.9658	down
hvu-miR159a	0	4	3.3e-05	0.00010786	-11.9658	down
tae-miR159a	0	4	3.3e-05	0.00010786	-11.9658	down
osa-miR166a	80	0	1.6e-05	5.64706e-05	16.2877	up
ath-miR165b	85	0	9e-06	3.20339e-05	16.3752	up
vvi-miR169g	0	5	3e-06	1.09565e-05	-12.2877	down
zma-miR166f	214	14	1e-06	3.70044e-06	3.93411	up
bra-miR167d	104	0	1e-06	3.70044e-06	16.6662	up
ptc-miR390d	134	2	0	0	6.06609	up
sbi-miR172a	0	18	0	0	-14.1357	down
ath-miR172a	0	6	0	0	-12.5507	down
zma-miR394a*	178	0	0	0	17.4415	up
aly-miR394a*	0	62	0	0	-15.92	down
ptc-miR408	0	14	0	0	-13.7731	down
aly-miR390b*	306	0	0	0	18.2232	up
gma-miR390a-3p	0	220	0	0	-17.7471	down
ssp-miR408a	0	43	0	0	-15.392	down
ahy-miR408-5p	0	14	0	0	-13.7731	down
pvu-miR159a.2	162	0	0	0	17.3056	up
zma-miR166l*	5	2940	0	0	-9.19967	down
zma-miR159a*	0	18	0	0	-14.1357	down
gma-miR159e-5p	9	18	0	0	-1	down
gma-miR159a-5p	14	28	0	0	-1	down
aly-miR159a*	0	32	0	0	-14.9658	down
ppt-miR319d.1*	886	407	0	0	1.12228	up
zma-miR167i*	0	231	0	0	-17.8175	down
aly-miR396b*	0	11	0	0	-13.4252	down
zma-miR166h*	0	84	0	0	-16.3581	down
gma-miR166i-5p	386	0	0	0	18.5582	up
aly-miR166d*	0	88	0	0	-16.4252	down
zma-miR166g*	2	13	0	0	-2.70044	down
gma-miR166h-5p	0	10	0	0	-13.2877	down
aly-miR162a*	0	844	0	0	-19.6869	down
mtr-miR393b	4	12	0	0	-1.58496	down
bdi-miR396f	0	6	0	0	-12.5507	down
osa-miR396d	0	64	0	0	-15.9658	down
sbi-miR162	1129	6	0	0	7.55587	up
vvi-miR162	0	20	0	0	-14.2877	down
ath-miR165a	0	15	0	0	-13.8727	down
vvi-miR166b	2	12	0	0	-2.58496	down
sbi-miR166b	0	25290	0	0	-24.5921	down
sbi-miR166c	59674	28	0	0	11.0575	up
sbi-miR166i	288	0	0	0	18.1357	up
ath-miR166d	6	16	0	0	-1.41504	down
gma-miR166b	2	73	0	0	-5.18982	down
gma-miR166c	18	50	0	0	-1.47393	down
gma-miR166d	0	6	0	0	-12.5507	down
gma-miR166g	193	0	0	0	17.5582	up
mtr-miR166e	86472	0	0	0	26.3657	up
osa-miR166c	0	10	0	0	-13.2877	down
osa-miR166f	286	0	0	0	18.1257	up
osa-miR166n	0	18	0	0	-14.1357	down
ptc-miR166e	0	9088	0	0	-23.1155	down
ptc-miR166l	0	24	0	0	-14.5507	down
ssl-miR166b	0	150	0	0	-17.1946	down
vvi-miR166e	4	137	0	0	-5.09803	down
vvi-miR166h	0	78	0	0	-16.2512	down
csi-miR166a	204	0	0	0	17.6382	up
csi-miR166d	391	2	0	0	7.61102	up
crt-miR166b	0	68	0	0	-16.0532	down
mtr-miR166f	18164	0	0	0	24.1146	up
sbi-miR166f	0	18	0	0	-14.1357	down
ptc-miR166q	366	0	0	0	18.4815	up
bna-miR167c	396	0	0	0	18.5951	up
bra-miR167b	0	90	0	0	-16.4576	down
vvi-miR167b	0	205	0	0	-17.6453	down
lja-miR167	0	10	0	0	-13.2877	down
osa-miR167g	0	8	0	0	-12.9658	down
osa-miR167i	226	0	0	0	17.786	up
ptc-miR167g	0	71	0	0	-16.1155	down
csi-miR156	0	6	0	0	-12.5507	down
ghr-miR156a	180	0	0	0	17.4576	up
tcc-miR156g	0	118	0	0	-16.8484	down
sbi-miR171g	0	6	0	0	-12.5507	down
tcc-miR171e	0	8	0	0	-12.9658	down
ath-miR160a	0	34	0	0	-15.0532	down
mtr-miR164c	0	58	0	0	-15.8238	down
ptc-miR164d	154	0	0	0	17.2326	up
sbi-miR398	0	24	0	0	-14.5507	down
gma-miR398c	0	28	0	0	-14.7731	down
ptc-miR403a	7942	2364	0	0	1.74827	up
tcc-miR403a	0	26	0	0	-14.6662	down
tcc-miR403b	0	106	0	0	-16.6937	down
vvi-miR403c	0	15	0	0	-13.8727	down
vvi-miR403d	0	7	0	0	-12.7731	down
vvi-miR403f	402	0	0	0	18.6168	up
vvi-miR396a	627	2	0	0	8.29232	up
ghr-miR396b	0	25074	0	0	-24.5797	down
osa-miR396a	71008	0	0	0	26.0815	up
sof-miR396	0	12	0	0	-13.5507	down
ptc-miR396d	0	6	0	0	-12.5507	down
sbi-miR396c	0	270	0	0	-18.0426	down
zma-miR396d	222	0	0	0	17.7602	up
ptc-miR396f	660274	140690	0	0	2.23055	up
ptc-miR396g	0	56	0	0	-15.7731	down
tcc-miR396d	152	0	0	0	17.2137	up
gma-miR396g	412	2	0	0	7.6865	up
gma-miR156d	484	0	0	0	18.8846	up
ptc-miR156j	0	6	0	0	-12.5507	down
rco-miR156g	0	234	0	0	-17.8361	down
ptc-miR319d	0	118	0	0	-16.8484	down
aqc-miR319	6	663	0	0	-6.7879	down
rco-miR319a	314	0	0	0	18.2604	up
rco-miR319c	0	9	0	0	-13.1357	down
vvi-miR319c	0	8	0	0	-12.9658	down
vvi-miR319f	1688	0	0	0	20.6869	up
gma-miR394c-5p	2	86	0	0	-5.42626	down
vvi-miR394a	204	0	0	0	17.6382	up
ath-miR858	829	106	0	0	2.96731	up
ath-miR159c	0	28	0	0	-14.7731	down
bna-miR159	15953	2	0	0	12.9615	up
mtr-miR159a	555	5082	0	0	-3.19484	down
ptc-miR159a	0	27	0	0	-14.7207	down
rco-miR159	0	20	0	0	-14.2877	down
far-miR159	50	114	0	0	-1.18903	down
sof-miR159b	0	102	0	0	-16.6382	down
ssp-miR159a	0	6	0	0	-12.5507	down
